# Supplementary material for: Water Uptake by Evaporating pMDI Aerosol Prior to Inhalation Affects Both Regional and Total Deposition in the Respiratory System
Source: Pharmaceutics. 2021 Jun 24;13(7):941. doi: 10.3390/pharmaceutics13070941 (PMC8309010; doi:10.3390/pharmaceutics13070941)
Supplement: Supplementary file 1 [file pharmaceutics-13-00941-s001.zip]

Archive with 1 entries (1 files):
- pharmaceutics-1203292-supplementary.pdf
